# Supplementary material for: Species delimitation in northern European water scavenger beetles of the genus Hydrobius (Coleoptera, Hydrophilidae)
Source: Zookeys. 2016 Feb 16;(564):71–120. doi: 10.3897/zookeys.564.6558 (PMC4820092; doi:10.3897/zookeys.564.6558)
Supplement: Supplementary material 1 — Specimen information [file zookeys-564-071-s001.xlsx]

## Sheet: data
ID	BOLD SampleID	Morphotype	Gender	Collectors	Collection date	Locality	Country	State/Province	Region	Sector	Latitude	Longitude	Elevation	Voucher location	Code in other collection	Body morphometrics	Genital morphometrics	COI sequenced	H3 sequenced	ITS2 sequenced
EF001	NTNU:VM:EF001	arcticus	male	A. Nilsson	28-Jun-2010	Myrtjärn öster om B Njakajaure	Sweden	Lappland	Abisko		68.3383	18.8165		NRM	JB521	X	X	X	X	X
EF002	NTNU:VM:EF002	arcticus	female	A. Nilsson	28-Jun-2010	Starrgöl på fjällhed nedanför Abisko vet. stn.	Sweden	Lappland	Abisko		68.3553	18.8282		NRM	JB522	X		X	X	X
EF003	NTNU:VM:EF003	arcticus	male	A. Nilsson	28-Jun-2010	Myrtjärn öster om B Njakajaure	Sweden	Lappland	Abisko		68.3383	18.8165		NRM		X	X		X	X
EF004	NTNU:VM:EF004	arcticus	male	A. Nilsson	28-Jun-2010	Starrgöl på fjällhed nedanför Abisko vet. stn.	Sweden	Lappland	Abisko		68.3553	18.8282		NRM		X	X		X	X
EF006	NTNU:VM:EF006	arcticus	female	A. Nilsson	28-Jun-2010	Starrgöl på fjällhed nedanför Abisko vet. stn.	Sweden	Lappland	Abisko		68.3553	18.8282		NRM		X			X
EF007		arcticus	male	Karvonen	08:VII:1929	Kilpisjärvi	Finland	Le	Enontekiö					HELS	C12 6731	X	X
EF008		arcticus	male	O. Renkonen		Pallastunturi	Finland		Muonio					HELS	C12 6729	X	X
EF009		arcticus		H. Frey		Kilpisjärvi	Finland	Le	Enontekiö					HELS	C12 6733	X
EF010		fuscipes		E. Kangas	30:VI:1985	Inari	Finland							HELS	C12 6732	X
EF011		arcticus		Hellén		Kilpisjärvi	Finland	Le	Enontekiö					HELS	C12 6735	X
EF012		arcticus	male	W. M. Linnaniemi		Parkkino	Finland		Petsamo					HELS	C12 6738	X	X
EF013		arcticus		Hellén		Kilpisjärvi	Finland	Le	Enontekiö					HELS	C12 6728	X
EF015	NTNU:VM:EF015	arcticus	male	A. Nilsson	28-Jun-2010	Myrtjärn öster om B Njakajaure	Sweden	Lappland	Abisko		68.3383	18.8165		NRM		X	X	X	X	X
EF016	NTNU:VM:EF016	arcticus	male	A. Nilsson	28-Jun-2010	Myrtjärn öster om B Njakajaure	Sweden	Lappland	Abisko		68.3383	18.8165		NRM		X	X	X	X	X
EF017	NTNU:VM:EF017	arcticus	male	Henrik Wallin	05-Jul-2004	Norrbottens län	Sweden	Lappland	Abisko		68.3511	18.8309		NRM	JB309 / JLKB 00000309	X	X	X
EF018		arcticus	male	Henrik Wallin	22:VII:1997	Norrbottens län	Sweden	Lappland	Abisko					NRM	JB308 / JLKB 00000308	X	X
EF020		arcticus	male	T-E Leiler	24:VII:1980	Laukuluspa	Sweden	Lappland						NRM	AAA000044	X	X
EF029		arcticus	male	A. Strand		Nordmo	Norway	Troms	Målselv					UiB		X	X
EF030		arcticus	male	A. Strand		Nordmo	Norway	Troms	Målselv					UiB		X	X
EF031		arcticus	male	Münster	1902-jun	Nordmo	Norway	Troms	Målselv					UiB		X	X
EF040		rottenbergii		Hanssen	24:IV:1898	Homborsund	Norway	Aust-Agder	Grimstad					UiB	ColStrand-11602	X
EF042		rottenbergii		Münster	1896	Lillestrøm	Norway	Akershus	Skedsmo		59.955	11.049		UiO		X
EF043		rottenbergii		Münster		Kongsberg	Norway	Buskerud	Kongberg		59.668	9.649		UiO		X
EF049	NTNU:VM:EF049	rottenbergii	male	AN Nilsson	22-Jul-2009	Järnäs klubb	Sweden		Ångermanland	Nordmaling	63.433	19.66		NRM	JB051	X	X	X	X	X
EF050	NTNU:VM:EF050	rottenbergii	male	AN Nilsson	22-Jul-2009	Järnäs klubb	Sweden		Ångermanland	Nordmaling	63.433	19.66		NRM	JB052	X	X	X	X	X
EF055		subrotundus		T-E Leiler	05:X1:1961	Nacka	Sweden							NRM		X
EF059		rottenbergii		H. Lindberg		Eckerö	Finland	Al	Åland					HELS	C12 6745	X
EF062		fuscipes		H. Lindberg	12:VIII:1945	Hangö	Finland	N						HELS	C12 6840	X
EF063		rottenbergii		H. Lindberg		Tvärminne	Finland	N						HELS	C12 6825	X
EF074		rottenbergii (type)	male	Gerhardt			Germany or Poland							ZSM		X	X
EF075		rottenbergii (type)	female	Gerhardt			Germany or Poland							ZSM		X
EF076		rottenbergii (type)	female	Gerhardt			Germany or Poland							ZSM		X
EF095	NTNU:VM:EF095	subrotundus	male	E. Fossen	25-Jun-2012	Rinnleiret	Norway	Nord-Trøndelag	Levanger		63.765	11.433	10	NTNU VM		X	X	X	X	X
EF096	NTNU:VM:EF096	subrotundus	female	E. Fossen	25-Jun-2012	Rinnleiret	Norway	Nord-Trøndelag	Levanger		63.765	11.433	10	NTNU VM		X		X	X	X
EF097	NTNU:VM:EF097	subrotundus	male	E. Fossen	22-Jul-2012	Gammelelva near Fornes	Norway	Sør-Trøndelag	Melhus	Fornes	63.218	10.307	30	NTNU VM		X	X	X	X	X
EF098	NTNU:VM:EF098	subrotundus		E. Fossen	22-Jul-2012	Gammelelva near Fornes	Norway	Sør-Trøndelag	Melhus	Fornes	63.218	10.307	30	NTNU VM		X		X	X	X
EF099	NTNU:VM:EF099	subrotundus		E. Fossen	22-Jul-2012	Hofstadkjela	Norway	Sør-Trøndelag	Melhus		63.257	10.282	30	NTNU VM		X		X	X	X
EF100	NTNU:VM:EF100	subrotundus	male	E. Fossen	22-Jul-2012	Hofstadkjela	Norway	Sør-Trøndelag	Melhus		63.257	10.282	30	NTNU VM		X	X	X	X	X
EF101	NTNU:VM:EF101	subrotundus	male	I. Spikkeland	25-Aug-2006	Marker, Hallerødelva	Norway	Østfold	Halden		58.98	11.6959		NTNU VM	4785-42685	X	X	X	X	X
EF105	NTNU:VM:EF105	subrotundus	male	G. Nobes	03-Jul-2005	Thomson Common	UK - England		Norfolk		52.5363	0.8633		NRM	AA000054	X	X	X	X	X
EF106	NTNU:VM:EF106	subrotundus		Lars Hendrich	08-Jun-2005	Langes Fenn 1.5km N. Fresdorf	Germany	Brandenburg			52.2816	13.0812		NRM	AA000067			X	X	X
EF107	NTNU:VM:EF107	subrotundus	male	Lars Hendrich	08-Jun-2005	Langes Fenn 1.5km N. Fresdorf	Germany	Brandenburg			52.2816	13.0812		NRM		X	X	X	X	X
EF108	NTNU:VM:EF108	subrotundus		Lars Hendrich	08-Jun-2005	Langes Fenn 1.5km N. Fresdorf	Germany	Brandenburg			52.2816	13.0812		NRM		X		X	X	X
EF109	NTNU:VM:EF109	subrotundus		Lars Hendrich	08-Jun-2005	Langes Fenn 1.5km N. Fresdorf	Germany	Brandenburg			52.2816	13.0812		NRM		X		X	X	X
EF110	NTNU:VM:EF110	subrotundus	female	A. Nilsson	25-May-2010	Stönningsliden	Sweden	Västerbotten	Vindeln	Bergnäs	64.3507	19.4802		NRM	JB523	X		X	X	X
EF111	NTNU:VM:EF111	subrotundus	female	A. Nilsson	25-May-2010	Stönningsliden	Sweden	Västerbotten	Vindeln	Bergnäs	64.3507	19.4802		NRM	JB524	X		X	X	X
EF112	NTNU:VM:EF112	subrotundus		J. Geijer	12-May-2006	Strömmen	Sweden		Öland	Högsrum, Borgholm	56.7875	16.6446		NRM	AA000057	X		X	X	X
EF113	NTNU:VM:EF113	subrotundus	male	A. Nilsson	19-Jun-2005	Lundetjärnen lake	Sweden		Timrå county	Bergeforsen village	62.5289	17.3712		NRM	AA000061	X	X	X	X	X
EF114	NTNU:VM:EF114	subrotundus	male	A. Nilsson	16-Jun-2005	Gvorrsjön lake	Sweden		Ångermanland		63.7162	19.6408		NRM	AA000058	X	X	X	X	X
EF115	NTNU:VM:EF115	subrotundus		A. Nilsson	19-Jun-2005	Lundetjärnen lake	Sweden		Timrå county	Bergeforsen village	62.5289	17.3712		NRM	AA000063	X		X	X	X
EF116	NTNU:VM:EF116	subrotundus	female	A. Nilsson	25-May-2010	Stönningsliden	Sweden	Västerbotten	Vindelns	Bergnäs	64.3507	19.4802		NRM		X			X
EF122		subrotundus		W. Engelhardt	20:VII:1948		Germany	Bavaria	MER. Diessen					ZSM		X
EF123		subrotundus		Hanssen	19:IV:1919	Berg	Norway	Oslo	Oslo					UiB	Colstrand - 11596	X
EF124		subrotundus		Hanssen	14:IV:1926	Snarøya	Norway	Akershus	Bærum					UiB	Colstrand - 11598	X
EF125		fuscipes		Münster	1922-Oct	Lillesand	Norway	Aust-Agder			58.25	8.373		UiO		X
EF126		fuscipes	male	Münster	15:VI:1922	Otta	Norway	Oppland	Sel		61.77	9.539		UiO		X
EF139		subrotundus (type)	male	J. Stephens		British Isles	UK							NHM	BM 1853-46	X	X
EF143		fuscipes		S. Devon	07:X:1960	Exminster station	UK							NHM	BM 1970-374	X
EF144		fuscipes (type)		C. Linnaeus		Europe								Linnean Society		X
EF145	NTNU:VM:EF145	fuscipes	male	E. Fossen	25-Jun-2012	Rinnleiret	Norway	Nord-Trøndelag	Levanger		63.765	11.433	10	NTNU VM		X	X	X	X	X
EF146	NTNU:VM:EF146	fuscipes	male	E. Fossen	25-Jun-2012	Rinnleiret	Norway	Nord-Trøndelag	Levanger		63.765	11.433	10	NTNU VM		X	X	X	X	X
EF147	NTNU:VM:EF147	fuscipes	female	E. Fossen	15-Aug-2012	Gammelelva near Hovin	Norway	Sør-Trøndelag	Melhus	Hovin	63.117	10.236	35	NTNU VM		X		X	X	X
EF148	NTNU:VM:EF148	fuscipes	male	E. Fossen	02-Aug-2012	Hanaberget near Jærmuseet	Norway	Rogaland	Hå		58.65	5.631	35	NTNU VM		X	X	X	X	X
EF149	NTNU:VM:EF149	fuscipes	female	E. Fossen	05-Jul-2012	Hanaberget near Jærmuseet	Norway	Rogaland	Hå		58.65	5.631	35	NTNU VM		X		X	X	X
EF150		fuscipes	male	O. Hanssen	26:VI:2003	Storevjua, ytre	Norway	Oppland	Ringebu		61.53	10.1141		NTNU VM		X	X
EF153	NTNU:VM:EF153	fuscipes	male	J. Bergsten	01-Sep-2002	1.4 km S. of Mariana lakes lodge and cafe	Canada	Alberta			55.9486	-112.024		NRM				X	X	X
EF154	NTNU:VM:EF154	fuscipes	female	J. Bergsten	03-May-2002	Archeda-Don rivers, 16km SE Terkin	Russia	Volgograd	Volgograd Oblast		49.6861	43.3333		NRM		X			X
EF155		fuscipes		J. Bergsten	8-11 May 2002	Baybaev	Russia		Volgograd Oblast					NRM		X
EF157	NTNU:VM:EF157	fuscipes	male	J. Bergsten	22-May-2011	Björkerumsdammen, sun exposed pond	Sweden		Öland		56.7349	16.6864		NRM		X	X	X	X
EF158	NTNU:VM:EF158	subrotundus	female	J. Bergsten	22-May-2011	sidepool by rock next to Björkerumsdammen	Sweden		Öland		56.7349	16.6864		NRM		X		X	X	X
EF159	NTNU:VM:EF159	subrotundus	female	NHRS Sthlm Italy exp.	04-Sep-2012	Alpo Devero	Italy	Piedmont	Baceno		46.326	8.276		NRM		X		X	X	X
EF160	NTNU:VM:EF160	subrotundus	female	NHRS Sthlm Italy exp.	04-Sep-2012	Alpo Devero	Italy	Piedmont	Baceno		46.326	8.276		NRM		X		X	X	X
EF161	NTNU:VM:EF161	subrotundus	male	NHRS Sthlm Italy exp.	04-Sep-2012	Alpo Devero	Italy	Piedmont	Baceno		46.326	8.276		NRM		X	X	X	X	X
EF162	NTNU:VM:EF162	fuscipes	male	Lars Hendrich	03-Sep-2005	Island Hiddensee	Germany	Mecklenburg-Vorpommern		N. Neuendorf	52.6721	13.2872		NRM		X	X	X	X	X
EF163	NTNU:VM:EF163	subrotundus		I. Ribera	07-May-2005	Estanys de Capmany	Spain		Girona		42.3727	2.9565		NRM				X	X	X
EF164	NTNU:VM:EF164	fuscipes	female	I. Ribera	07-May-2005	Estanys de Capmany	Spain		Girona		42.3727	2.9565		NRM	JB064	X		X	X	X
EF165	NTNU:VM:EF165	fuscipes	male	Lars Hendrich	03-Sep-2005	Island Hiddensee	Germany	Mecklenburg-Vorpommern		N. Neuendorf	52.6721	13.2872		NRM	JB066	X	X	X	X	X
EF166	NTNU:VM:EF166	rottenbergii		I. Ribera	21-May-2005	Riera de Camporiol, Oix	Spain		Girona		42.2553	2.5337		NRM	JB053			X	X	X
EF167	NTNU:VM:EF167	fuscipes	female	A. Nilsson	28-May-2005	Holmöarna	Sweden	Vasterbotten		E of Umeå	63.7373	20.8967		NRM	JB055	X		X	X
EF168	NTNU:VM:EF168	fuscipes	female	I. Ribera	29-May-2005	El Arquillo, Charca	Spain	Albacete			38.7485	-2.3655		NRM	JB056	X		X	X	X
EF169	NTNU:VM:EF169	fuscipes		D. Bilton	10-May-2005	stream at Duas Igrejas	Portugal	Viana do Castelo			41.6943	-8.4912		NRM	JB059			X	X	X
EF170	NTNU:VM:EF170	fuscipes	female	J. Geijer	12-May-2006	Akerbybäcken	Sweden		Öland	Vanserum	56.6913	16.6452		NRM	JB060	X		X	X	X
EF171	NTNU:VM:EF171	fuscipes	female	I. Ribera	07-May-2005	Estanys de Capmany	Spain		Girona		42.3727	2.9565		NRM	JB062	X		X	X	X
EF172	NTNU:VM:EF172	fuscipes	male	J. Geijer	07-Jul-2005	Gäddammen	Sweden		Öland	Runsten	56.6919	16.7009		NRM	JB065	X	X	X	X	X
EF173	NTNU:VM:EF173	fuscipes		J. Bergsten	14-Sep-2002	Mosher Pond approx. 9km W of Williamstown	USA	New York	Oswego County	N. of Syracuse	43.406	-76.1118		NRM	JB084			X	X	X
EF174	NTNU:VM:EF174	fuscipes		J. Bergsten	01-Sep-2002	3.7km E. of Perryvale	Canada	Alberta			54.4707	-113.314		NRM	JB070			X	X	X
EF175	NTNU:VM:EF175	fuscipes		J. Bergsten	08-Sep-2002	Tepee Pole creek	Canada	Alberta		15km W. Bearberry	51.8401	-115.148		NRM	JB068			X	X	X
EF176	NTNU:VM:EF176	rottenbergii		J. Bergsten	01-Sep-2002	3.7km E. of Perryvale	Canada	Alberta			54.4707	-113.314		NRM	JB069	X		X	X	X
EF177	NTNU:VM:EF177	fuscipes		J. Bergsten	06-Sep-2002	Maskuta creek campground	Canada	Alberta		15km SW Hinton	53.1904	-117.497		NRM	JB071			X	X	X
EF178	NTNU:VM:EF178	fuscipes	female	J. Bergsten	02-Sep-2002	30km NW Athabasca	Canada	Alberta			54.8967	-113.54		NRM	JB072	X		X	X	X
EF180	NTNU:VM:EF180	fuscipes	male	J. Bergsten	01-Sep-2002	15km NE Athabasca	Canada	Alberta			54.8493	-113.133		NRM	JB075	X	X	X	X	X
EF181	NTNU:VM:EF181	fuscipes	female	J. Bergsten	02-Sep-2002	Majors lake	Canada	Alberta		20km NW Athabasca	54.8239	-113.591		NRM	JB074	X		X	X	X
EF182	NTNU:VM:EF182	fuscipes	female	J. Bergsten	07-May-2002	Lake Tsatsa north end of lake	Russia	Volgograd	Volgograd Oblast	Tsatsa	48.2123	44.6643		NRM	JB077	X		X	X	X
EF183	NTNU:VM:EF183	fuscipes		J. Bergsten	03-May-2002	Archeda-Don rivers, 16km SE Terkin	Russia	Volgograd	Volgograd Oblast		49.6861	43.3333		NRM	JB080			X	X	X
EF184	NTNU:VM:EF184	fuscipes		J. Bergsten	03-May-2002	River Ilovlya just upstream bridge	Russia	Volgograd	Volgograd Oblast	Ilovlya	49.3361	44.0017		NRM	JB079			X	X	X
EF185	NTNU:VM:EF185	Hydrobius convexus					Spain							NRM	JB082			X	X	X
EF191		fuscipes	female	Münster	1919-Jul	Bø, Vesterålen	Norway				68.621	14.483		UiO		X
EF203		fuscipes		H. Lindberg	09:V:1948	Tusby	Finland							HELS	C12 7001	X
EF205		fuscipes		H. Lindberg	8-10 Aug 1944	Öja	Finland							HELS	C12 7069	X
EF223	NTNU:VM:EF223	subrotundus	male	E. Fossen	10-May-2013	Legetjønn	Norway	Rogaland	Hå	Sirevåg	58.499	5.791	3	NTNU VM		X	X	X	X	X
EF224	NTNU:VM:EF224	subrotundus		E. Fossen	10-May-2013	Legetjønn	Norway	Rogaland	Hå	Sirevåg	58.499	5.791	3	NTNU VM		X		X	X	X
EF225	NTNU:VM:EF225	subrotundus	male	E. Fossen	10-May-2013	Legetjønn	Norway	Rogaland	Hå	Sirevåg	58.499	5.791	3	NTNU VM		X	X	X	X	X
EF226	NTNU:VM:EF226	rottenbergii	male	E. Fossen	18-May-2013	Hellvik	Norway	Rogaland	Eigersund		58.469	5.875	3	NTNU VM		X	X	X	X	X
EF227	NTNU:VM:EF227	rottenbergii	male	E. Fossen	18-May-2013	Hellvik	Norway	Rogaland	Eigersund		58.469	5.875	3	NTNU VM		X	X	X	X	X
EF228	NTNU:VM:EF228	rottenbergii	male	E. Fossen	18-May-2013	Hellvik	Norway	Rogaland	Eigersund		58.469	5.875	3	NTNU VM		X	X	X	X	X
EF229	NTNU:VM:EF229	rottenbergii	male	E. Fossen	18-May-2013	Hellvik	Norway	Rogaland	Eigersund		58.469	5.875	3	NTNU VM		X	X	X	X	X
EF230	NTNU:VM:EF230	rottenbergii	male	E. Fossen	18-May-2013	Hellvik	Norway	Rogaland	Eigersund		58.469	5.875	3	NTNU VM		X	X	X	X	X
EF231	NTNU:VM:EF231	rottenbergii	male	J. Bergsten	28-Jun-2013	Järnäs klubb	Sweden		Ångermanland	Nordmaling	63.433	19.66		NRM		X	X	X	X	X
EF232	NTNU:VM:EF232	rottenbergii		J. Bergsten	28-Jun-2013	Järnäs klubb	Sweden		Ångermanland	Nordmaling	63.433	19.66		NRM		X		X	X	X
EF233	NTNU:VM:EF233	rottenbergii	female	J. Bergsten	28-Jun-2013	Järnäs klubb	Sweden		Ångermanland	Nordmaling	63.433	19.66		NRM		X		X	X	X
EF234	NTNU:VM:EF234	rottenbergii	female	J. Bergsten	28-Jun-2013	Järnäs klubb	Sweden		Ångermanland	Nordmaling	63.433	19.66		NRM		X		X	X	X
EF235	NTNU:VM:EF235	rottenbergii	female	J. Bergsten	28-Jun-2013	Järnäs klubb	Sweden		Ångermanland	Nordmaling	63.433	19.66		NRM		X		X	X	X
EF236	NTNU:VM:EF236	arcticus	male	F. Ødegaard	07-Jul-1998	Storsand	Norway	Finnmark	Sør-Varanger	Bugøynes	70.006	29.393	10	NINA		X	X	X		X
EF237	NTNU:VM:EF237	arcticus	female	F. Ødegaard	07-Jul-1998	Storsand	Norway	Finnmark	Sør-Varanger	Bugøynes	70.006	29.393	10	NINA		X			X	X
EF238	NTNU:VM:EF238	arcticus	female	F. Ødegaard	07-Jul-1998	Storsand	Norway	Finnmark	Sør-Varanger	Bugøynes	70.006	29.393	10	NINA		X		X	X	X
EF245	NTNU:VM:EF245	fuscipes	male	L. Hendrich & R. Müller	12-Sep-2013	Paetzer Hintersee 2 km OSO Motzen	Germany	Brandenburg			52.197	13.627		NTNU VM		X	X	X	X	X
EF246	NTNU:VM:EF246	fuscipes	female	L. Hendrich & R. Müller	12-Sep-2013	Paetzer Hintersee 2 km OSO Motzen	Germany	Brandenburg			52.197	13.627		NTNU VM		X		X	X	X
EF247	NTNU:VM:EF247	subrotundus	male	L. Hendrich & R. Müller	12-Sep-2013	Paetzer Hintersee 2 km OSO Motzen	Germany	Brandenburg			52.197	13.627		NTNU VM		X	X	X	X	X
EF248	NTNU:VM:EF248	fuscipes	female	L. Hendrich & R. Müller	12-Sep-2013	Paetzer Hintersee 2 km OSO Motzen	Germany	Brandenburg			52.197	13.627		NTNU VM		X		X	X	X
EF249	NTNU:VM:EF249	subrotundus		Lars Hendrich	14-Sep-2013	Bäketal bei Schleuse, Carici-Alnetum	Germany	Brandenburg		Kleinmachnow				NTNU VM		X		X	X
EF250	NTNU:VM:EF250	subrotundus	male	Lars Hendrich	14-Sep-2013	Bäketal bei Schleuse, Carici-Alnetum	Germany	Brandenburg		Kleinmachnow				NTNU VM		X	X	X	X	X
EF251		subrotundus	male	Lars Hendrich	14:IX:2013	Bäketal bei Schleuse, Carici-Alnetum	Germany	Brandenburg		Kleinmachnow				NTNU VM		X	X
EF252	NTNU:VM:EF252	subrotundus	male	Lars Hendrich	14-Sep-2013	Bäketal bei Schleuse, Carici-Alnetum	Germany	Brandenburg		Kleinmachnow				NTNU VM		X	X	X	X	X
EF256		fuscipes	male	E. Fossen	15:VIII:2012	Gammelelva near Hovin	Norway	Sør-Trøndelag	Melhus	Hovin	63.117	10.236	35	NTNU VM		X	X
EF257		fuscipes	male	E. Fossen	15:VIII:2012	Gammelelva near Hovin	Norway	Sør-Trøndelag	Melhus	Hovin	63.117	10.236	35	NTNU VM		X	X
EF258		fuscipes	male	E. Fossen	15:VIII:2012	Gammelelva near Hovin	Norway	Sør-Trøndelag	Melhus	Hovin	63.117	10.236	35	NTNU VM		X	X
EF259		fuscipes	male	E. Fossen	15:VIII:2012	Gammelelva near Hovin	Norway	Sør-Trøndelag	Melhus	Hovin	63.117	10.236	35	NTNU VM		X	X
EF260		fuscipes	male	E. Fossen	15:VIII:2012	Gammelelva near Hovin	Norway	Sør-Trøndelag	Melhus	Hovin	63.117	10.236	35	NTNU VM		X	X
EF261		fuscipes	male	E. Fossen	15:VIII:2012	Gammelelva near Hovin	Norway	Sør-Trøndelag	Melhus	Hovin	63.117	10.236	35	NTNU VM		X	X
EF262		rottenbergii	male	J. Bergsten	28:VI:2013	Järnäs klubb	Sweden		Ångermanland	Nordmaling	63.433	19.66		NRM		X	X
EF263		rottenbergii	male	J. Bergsten	28:VI:2013	Järnäs klubb	Sweden		Ångermanland	Nordmaling	63.433	19.66		NRM		X	X
EF264		rottenbergii	male	J. Bergsten	28:VI:2013	Järnäs klubb	Sweden		Ångermanland	Nordmaling	63.433	19.66		NRM		X	X
EF265		rottenbergii	male	J. Bergsten	28:VI:2013	Järnäs klubb	Sweden		Ångermanland	Nordmaling	63.433	19.66		NRM		X	X
EF266		rottenbergii	male	J. Bergsten	28:VI:2013	Järnäs klubb	Sweden		Ångermanland	Nordmaling	63.433	19.66		NRM		X	X
EF267		rottenbergii	male	J. Bergsten	28:VI:2013	Järnäs klubb	Sweden		Ångermanland	Nordmaling	63.433	19.66		NRM		X	X
FBAQU1012-10	BC ZSM COLA 00632	H. fuscipes var. indet		L. Hendrich	17:IV:2010	Carex marshes NW part of the reserve	Germany	Mecklenburg - Vorpommern			53.4044	12.6461	59	ZSM				X
FBAQU233-09	BC ZSM AQU 00233	H. fuscipes var. indet		Hess, M., Heckes, U. & H. Bussler	22:VI:2009	Tuempel und Weiher 1 km SO Diederstetten (Gde. Moenchsroth), weitere Woernitzaue	Germany	Bavaria			49.032	10.369	437	ZSM				X
FBAQU432-10	BC ZSM AQU 00527	H. fuscipes var. indet		Hess, M. & U. Heckes	05:VII:2009	Grabenartiger Bach zum Randlagg/Bruchwald S Knueppelsteg, Burger Moos S Hofstaett	Germany	Bavaria			47.893	12.162	483	ZSM				X
FBCOD222-11	BC ZSM COLA 00697	H. fuscipes var. indet		L. Hendrich	28:V:2011	Spuklochkoppel	Germany	Mecklenburg - Vorpommern			53.4465	12.7313	60	ZSM				X
FBCOG816-12	BCZSMAQU01006	H. fuscipes var. indet		Hess, M. & U. Heckes	21:IV:2011	Alter Kiesweiher 0,7 km NW Kerschlach, 2,5 km NO Paehl	Germany	Bavaria			47.92	11.2	725	ZSM				X
FBCOG817-12	BCZSMAQU01007	H. fuscipes var. indet		Hess, M. & U. Heckes	06:V:2011	Tuempel im NSG Vogelfreistaette 0,5 km O Teichgut Birkenhof	Germany	Bavaria			48.2	11.71	498	ZSM				X
FBCOG818-12	BCZSMAQU01008	H. fuscipes var. indet		Hess, M. & U. Heckes	06:VI:2011	Unterwattenbacher Graben SO Unterwattenbach (Gde. Essenbach) [oberhalb]	Germany	Bavaria			48.63	12.25	383	ZSM				X
FBCOG819-12	BCZSMAQU01009	H. fuscipes var. indet		Hess, M. & U. Heckes	15:VIII:2011	Graben zum Chiemsee, zwischen Guggenbichl und Aiterbach (Gde. Rimsting)	Germany	Bavaria			47.893	12.162	520	ZSM				X
FBCOG820-12	BCZSMAQU01010	H. fuscipes var. indet		Hess, M. & U. Heckes	23:VII:2010	Fischteich Ernsthof (Gde. Marklkofen), 3,3 km NNW Frontenhausen	Germany	Bavaria			48.57	12.51	462	ZSM				X
GBCOU1025-13	GBOL02454	H. fuscipes var. indet		L. Henrich	20:V:2010	Trachy Mts. S. Skotini ca. 3km N. Frousiouna	Greece	Peloponnese			37.735	22.427	937	ZSM				X
GBCOU1026-13	GBOL02455	H. fuscipes var. indet		L. Henrich	16:V:2010	5 km. NE Kondowazena	Greece	Peloponnese			37.82	21.936	1098	ZSM				X
GBCOU500-13	GBOL00978	H. fuscipes var. indet		L. Hendrich	12:VI:2013	Zehlendorf Buschgraben	Germany	Berlin			52.4084	13.2487	38	ZSM				X
GBCOU515-13	GBOL00993	H. fuscipes var. indet		L. Hendrich	12:VI:2013	Teltow, Graben	Germany	Brandenburg			52.4061	13.2792	36	ZSM				X
GBCOU516-13	GBOL00994	H. fuscipes var. indet		L. Hendrich	12:VI:2013	Teltow, Graben	Germany	Brandenburg			52.4061	13.2792	36	ZSM				X
GBCOU518-13	GBOL00996	H. fuscipes var. indet		L. Hendrich	12:VI:2013	Teltow, Graben	Germany	Brandenburg			52.4061	13.2792	36	ZSM				X
GBCOU519-13	GBOL00997	H. fuscipes var. indet		L. Hendrich	12:VI:2013	Teltow, Graben	Germany	Brandenburg			52.4061	13.2792	36	ZSM				X
GBCOU520-13	GBOL00998	H. fuscipes var. indet		L. Hendrich	12:VI:2013	Teltow, Graben	Germany	Brandenburg			52.4061	13.2792	36	ZSM				X
COLFA611-12	ZMUO.000746	H. fuscipes var. indet		S. Haapala	10:VIII:2006	Immola. lentokenttae	Finland	South Karelia	Savonia australis		61.246	28.891		University of Oulu				X
COLFB041-12	ZMUO.001371	H. fuscipes var. indet		Marko Mutanen	19:VII:2010	Hanko	Finland	Nylandia			59.8404	23.0204		University of Oulu				X
COLFE1099-13	ZMUO.006894	H. fuscipes var. indet		Mikko Pentinsaari	12:VII:2012	Pyhäjoki	Finland	Lapponia kemensis pars occidentalis			68.0042	24.1211		University of Oulu				X
COLFE366-12	ZMUO.004926	H. fuscipes var. indet		Mikko Tiusanen	23:IV:2011	Kukkumäki	Finland	Nylandia			60.175	24.68		University of Oulu				X
COLFE776-13	ZMUO.005621	H. fuscipes var. indet		Mikko Pentinsaari	05:VII:2012	Båthusfjärden	Finland	Alandia			60.012	20.186		University of Oulu				X
COLFE989-13	ZMUO.006784	H. fuscipes var. indet		Mikko Pentinsaari	26:VI:2012	Talvilampi	Finland	Regio kuusamoensis			66.3752	29.2926		University of Oulu				X
COLFF358-13	ZMUO.006058	H. fuscipes var. indet		Mikko Pentinsaari	05:IX:2009	Kirkkosalmi	Finland	Ostrobottnia borealis pars australis			65.002	24.75		University of Oulu				X

## Sheet: voucher abbr.
		Voucher abbrivation	Institution
		NRM	Naturhistoriska riksmuseet (Swedish Museum of Natural History)
		HELS	Finnish Museum of Natural History (in Helsinki)
		UiB	University Museum of Bergen
		UiO	Natural History Museum (in Oslo)
		ZSM	Bavarian State Collection of Zoology
		NTNU VM	NTNU University Museum
		NHM	Natural History Museum (in London)
		Linnean Society	Linnean Society of London, UK
		NINA	Norwegian Institute for Nature Research
		University of Oulu	University of Oulu
