# Supplementary material for: Species delimitation in northern European water scavenger beetles of the genus Hydrobius (Coleoptera, Hydrophilidae)
Source: Zookeys. 2016 Feb 16;(564):71–120. doi: 10.3897/zookeys.564.6558 (PMC4820092; doi:10.3897/zookeys.564.6558)
Supplement: Supplementary material 4 — Morphological dataset [file zookeys-564-071-s004.xlsx]

## Sheet: data
ID	morphotype	lbody	lpara	wparaDor	lpen	robust	LparaLpen	wparaLat	curvpara	posTricho	mesoShape	lpron	lely	wpron	wely	EI
EF001	arcticus	5.62583	491.65	58.3424	344.987	8.42697	1.42512	38.3743	49.7443	0.1594	123.007	1.24102	4.38481	2.96709	3.53382	1.24081
EF002	arcticus	5.98344	NA	NA	NA	NA	NA	NA	NA	0.2485	134.269	1.48701	4.49643	3.16284	3.72934	1.20569
EF003	arcticus	5.39525	495.351	53.6379	324.446	9.2351	1.52676	43.179	48.936	NA	NA	1.21892	4.17633	2.83501	3.3165	1.25926
EF004	arcticus	5.35234	509.494	57.6221	324.063	8.842	1.57221	50.6557	68.2167	NA	NA	1.24026	4.11208	2.90981	3.57755	1.14941
EF006	arcticus	5.60627	NA	NA	NA	NA	NA	NA	NA	NA	NA	1.34586	4.26042	2.99799	3.62311	1.1759
EF007	arcticus	5.55564	548.547	52.8239	365.212	10.3844	1.502	35.9831	55.9731	0.2216	NA	1.33197	4.22367	2.77781	3.251	1.29919
EF008	arcticus	5.72973	491.742	50.203	359.215	9.79508	1.36894	39.3967	52.2907	0.2437	159.011	1.37463	4.3551	2.94031	3.4675	1.25598
EF009	arcticus	NA	NA	NA	NA	NA	NA	NA	NA	0.2288	166.411	1.31907	3.9003	2.50381	2.93417	NA
EF010	fuscipes	NA	NA	NA	NA	NA	NA	NA	NA	0.2872	77.056	1.59294	4.91695	3.17105	3.588	NA
EF011	arcticus	5.49275	NA	NA	NA	NA	NA	NA	NA	0.3286	153.887	1.44957	4.04319	2.68482	3.22805	1.25252
EF012	arcticus	5.53626	500.605	51.5576	351.166	9.70962	1.42555	41.5024	54.6454	0.2699	146.655	1.37739	4.15887	2.98742	3.41697	1.21712
EF013	arcticus	4.7737	NA	NA	NA	NA	NA	NA	NA	0.2695	154.738	1.2194	3.55429	2.60606	2.94902	1.20525
EF015	arcticus	5.77183	537.697	52.7986	387.344	10.1839	1.38816	46.8538	70.9908	NA	NA	1.43807	4.33376	3.08562	3.65474	1.18579
EF016	arcticus	5.94121	541.54	57.1235	369.391	9.48016	1.46603	41.651	60.711	NA	NA	1.38648	4.55473	3.12138	3.67178	1.24047
EF017	arcticus	5.23117	467.636	55.4601	340.208	8.43193	1.37456	45.9045	66.0745	NA	NA	1.2674	3.96376	2.64537	3.18144	1.2459
EF018	arcticus	5.87624	510.667	57.0233	335.06	8.9554	1.5241	54.4524	64.6174	NA	NA	1.42552	4.45071	3.02546	3.6558	1.21744
EF020	arcticus	5.19755	496.681	49.6876	312.197	9.99608	1.59092	43.2056	49.5796	0.2013	167.424	1.28506	3.91249	2.6748	3.17478	1.23237
EF029	arcticus	5.30739	524.347	57.2369	357.844	9.16099	1.46529	44.1052	54.9622	NA	NA	1.29394	4.01345	3.02906	3.64238	1.10188
EF030	arcticus	5.73213	521.538	55.4829	355.054	9.39998	1.4689	56.7648	72.7748	NA	NA	1.40777	4.32435	2.99667	3.50846	1.23255
EF031	arcticus	5.88911	468.302	49.3592	335.559	9.48765	1.39559	NA	50.3753	NA	NA	1.30869	4.58042	3.12569	3.63644	1.25959
EF040	rottenbergii	5.53713	NA	NA	NA	NA	NA	NA	NA	0.0896	NA	1.27188	4.26525	2.75434	3.24246	1.31544
EF042	rottenbergii	5.6823	NA	NA	NA	NA	NA	NA	NA	0.0647	61.955	1.28824	4.39406	2.74923	3.3588	1.30822
EF043	rottenbergii	5.87324	NA	NA	NA	NA	NA	NA	NA	0.1015	83.623	1.40556	4.46768	2.93162	3.41352	1.30882
EF049	rottenbergii	6.10435	506.404	48.9943	331.163	10.336	1.52917	36.9926	48.1596	0.0989	66.5	1.41408	4.69027	3.16446	3.76645	1.24528
EF050	rottenbergii	6.89275	514.154	49.0984	348.915	10.4719	1.47358	35.5392	52.2202	NA	NA	1.6099	5.28285	3.19915	3.95916	1.33434
EF055	subrotundus	NA	NA	NA	NA	NA	NA	NA	NA	0.3152	78.942	1.53967	4.6898	3.25108	3.73256	NA
EF059	rottenbergii	6.07704	NA	NA	NA	NA	NA	NA	NA	0.0715	74.476	1.30154	4.7755	3.09356	3.63419	1.31405
EF062	fuscipes	NA	NA	NA	NA	NA	NA	NA	NA	0.1628	82.468	1.41401	4.74388	3.03795	3.5872	NA
EF063	rottenbergii	6.84091	NA	NA	NA	NA	NA	NA	NA	0.0793	69.001	1.62041	5.2205	3.43776	4.13207	1.26341
EF074	rottenbergii	6.02426	518.748	53.5924	336.18	9.67952	1.54307	35.7326	56.4576	NA	NA	1.45902	4.56524	3.12566	3.7906	1.20436
EF075	rottenbergii	6.94436	NA	NA	NA	NA	NA	NA	NA	NA	NA	1.63849	5.30588	3.49296	4.16977	1.27246
EF076	rottenbergii	5.72155	NA	NA	NA	NA	NA	NA	NA	NA	NA	1.30258	4.41897	2.77129	3.32733	1.32808
EF095	subrotundus	6.6983	577.031	45.9352	364.595	12.5618	1.58266	42.7151	78.4281	0.2471	82.477	1.5803	5.118	3.42383	4.06973	1.25758
EF096	subrotundus	6.57874	NA	NA	NA	NA	NA	NA	NA	NA	NA	1.47898	5.09976	3.51919	4.18179	1.21952
EF097	subrotundus	5.60699	NA	44.6285	323.274	NA	NA	40.4312	59.9952	NA	NA	1.37597	4.23102	3.04054	3.70695	1.14137
EF098	subrotundus	6.53576	NA	NA	NA	NA	NA	NA	NA	NA	NA	1.38444	5.15132	3.49651	4.13818	1.24483
EF099	subrotundus	6.0944	NA	NA	NA	NA	NA	NA	NA	NA	NA	1.28553	4.80887	3.40586	3.99548	1.20358
EF100	subrotundus	6.02572	527.273	44.9408	344.976	11.7326	1.52844	48.5429	71.7279	NA	NA	1.33739	4.68833	3.18987	3.67359	1.27622
EF101	subrotundus	6.10897	556.776	44.5217	350.476	12.5057	1.58863	40.7585	68.8675	NA	NA	1.39601	4.71296	3.32336	3.84784	1.22483
EF105	subrotundus	6.33743	538.247	46.7699	335.963	11.5084	1.6021	48.5559	73.1759	NA	NA	1.26751	5.06991	3.35163	3.93016	1.29
EF107	subrotundus	6.45032	535.658	43.1628	327.579	12.4102	1.6352	45.4115	66.4725	NA	NA	1.55742	4.8929	3.39306	3.983	1.22845
EF108	subrotundus	6.42521	NA	NA	NA	NA	NA	NA	NA	NA	NA	1.36073	5.06448	3.3413	3.92285	1.29102
EF109	subrotundus	6.36423	NA	NA	NA	NA	NA	NA	NA	NA	NA	1.35561	5.00862	3.3392	3.92413	1.27636
EF110	subrotundus	6.71571	NA	NA	NA	NA	NA	NA	NA	NA	NA	1.5321	5.18361	3.37084	3.97103	1.30536
EF111	subrotundus	6.38464	NA	NA	NA	NA	NA	NA	NA	NA	NA	1.48191	4.90273	3.35846	3.9707	1.23473
EF112	subrotundus	7.05626	NA	NA	NA	NA	NA	NA	NA	NA	NA	1.4574	5.59886	3.69281	4.23864	1.32091
EF113	subrotundus	6.14761	607.421	44.3684	339.547	13.6904	1.78892	49.3105	75.0385	NA	NA	1.3105	4.83712	3.30372	3.78233	1.27887
EF114	subrotundus	6.18312	591.011	47.5828	345.881	12.4207	1.70871	52.8415	86.4675	0.3249	75.619	1.45141	4.73172	3.31579	3.83518	1.23377
EF115	subrotundus	6.19418	NA	NA	NA	NA	NA	NA	NA	0.2583	72.474	1.38475	4.80943	3.35223	3.93499	1.22222
EF116	subrotundus	6.59731	NA	NA	NA	NA	NA	NA	NA	NA	NA	1.5226	5.07471	3.39906	4.01256	1.26471
EF122	subrotundus	NA	NA	NA	NA	NA	NA	NA	NA	0.2959	NA	1.65631	5.14151	3.34712	3.95689	NA
EF123	subrotundus	6.02119	NA	NA	NA	NA	NA	NA	NA	0.3219	62.55	1.53267	4.48853	3.29655	3.73495	1.20176
EF124	subrotundus	6.05328	NA	NA	NA	NA	NA	NA	NA	0.3604	NA	1.54462	4.50866	3.33973	3.75754	1.1999
EF125	fuscipes	6.50412	NA	NA	NA	NA	NA	NA	NA	0.2991	80.144	1.58715	4.91697	3.30397	3.82445	1.28567
EF126	fuscipes	6.37683	NA	NA	NA	NA	NA	NA	NA	0.3791	80.077	1.57392	4.8029	3.22959	3.66564	1.31025
EF139	subrotundus	5.98586	564.604	46.6425	356.335	12.1049	1.58448	41.105	66.345	NA	NA	1.17566	4.8102	3.15617	3.71599	1.29446
EF143	fuscipes	NA	NA	NA	NA	NA	NA	NA	NA	0.2573	47.578	1.51892	4.83348	3.19321	3.72499	NA
EF144	fuscipes	6.4	NA	NA	NA	NA	NA	NA	NA	NA	NA	1.387	5.013	3.307	3.92	1.279
EF145	fuscipes	6.10741	509.36	43.1433	328.501	11.8062	1.55056	43.2053	58.7873	0.288	81.124	1.2681	4.83931	3.05315	3.74088	1.29363
EF146	fuscipes	6.39959	569.699	41.8506	353.952	13.6127	1.60954	41.5402	65.1862	0.1885	72.339	1.39786	5.00173	3.15732	3.76768	1.32754
EF147	fuscipes	6.8109	NA	NA	NA	NA	NA	NA	NA	0.2637	83.145	1.39722	5.41368	3.39189	4.16335	1.30032
EF148	fuscipes	6.17773	526.955	42.3185	337.357	12.4521	1.56201	44.6216	62.3286	NA	NA	1.36965	4.80809	3.11698	3.64012	1.32086
EF149	fuscipes	6.61688	NA	NA	NA	NA	NA	NA	NA	NA	NA	1.45596	5.16093	3.40773	4.12574	1.25091
EF150	fuscipes	6.31337	557.247	42.3011	360.458	13.1733	1.54594	38.8267	64.2407	NA	NA	1.31075	5.00262	3.26649	3.9977	1.25137
EF154	fuscipes	7.36979	NA	NA	NA	NA	NA	NA	NA	NA	NA	1.60623	5.76356	3.64092	4.41377	1.30581
EF155	fuscipes	NA	NA	NA	NA	NA	NA	NA	NA	0.2831	70.171	1.66693	5.99954	3.79139	4.52877	NA
EF157	fuscipes	6.71807	535.052	41.2559	360.122	12.9691	1.48575	37.9126	56.5236	0.244	80.734	1.4847	5.23337	3.16811	3.9467	1.32601
EF158	subrotundus	6.73215	NA	NA	NA	NA	NA	NA	NA	NA	NA	1.56492	5.16724	3.3724	4.01492	1.28701
EF159	subrotundus	5.99805	NA	NA	NA	NA	NA	NA	NA	0.2998	63.732	1.47316	4.52489	3.06331	3.90989	1.15729
EF160	subrotundus	5.63929	NA	NA	NA	NA	NA	NA	NA	NA	NA	1.41528	4.22401	2.98647	3.55313	1.18882
EF161	subrotundus	5.33863	536.803	44.4449	335.806	12.0779	1.59855	45.6988	76.8568	NA	NA	1.25874	4.07989	2.96247	3.46511	1.17742
EF162	fuscipes	6.72988	557.61	42.0682	349.759	13.2549	1.59427	46.6039	58.7609	NA	NA	1.28308	5.4468	3.34665	3.9876	1.36593
EF164	fuscipes	7.25137	NA	NA	NA	NA	NA	NA	NA	NA	NA	1.60388	5.64749	3.47401	4.28735	1.31725
EF165	fuscipes	6.63201	NA	40.5281	324.26	NA	NA	NA	NA	NA	NA	1.57972	5.05228	3.38105	3.93935	1.28252
EF167	fuscipes	6.10738	NA	NA	NA	NA	NA	NA	NA	NA	NA	1.42397	4.6834	3.09267	3.5711	1.31147
EF168	fuscipes	7.00001	NA	NA	NA	NA	NA	NA	NA	NA	NA	1.48809	5.51192	3.48077	4.20238	1.31162
EF170	fuscipes	6.69793	NA	NA	NA	NA	NA	NA	NA	NA	NA	1.52506	5.17287	3.27671	4.13831	1.25
EF171	fuscipes	7.16603	NA	NA	NA	NA	NA	NA	NA	NA	NA	1.47	5.69603	3.57138	4.34792	1.31006
EF172	fuscipes	6.50373	532.568	42.4843	341.105	12.5356	1.5613	42.3563	57.8873	NA	NA	1.41615	5.08758	3.11271	3.93249	1.29373
EF176	rottenbergii	NA	NA	NA	NA	NA	NA	NA	NA	NA	NA	1.5802	5.43801	3.2616	4.03259	NA
EF178	fuscipes	6.67105	NA	NA	NA	NA	NA	NA	NA	NA	NA	1.44737	5.22368	3.18464	3.89476	1.34121
EF180	fuscipes	6.35804	557.98	40.1434	362.589	13.8997	1.53887	42.0898	61.4098	NA	NA	1.43134	4.9267	2.99954	3.80637	1.29433
EF181	fuscipes	6.94744	NA	NA	NA	NA	NA	NA	NA	NA	NA	1.38164	5.5658	3.43512	4.30271	1.29356
EF182	fuscipes	6.77965	NA	NA	NA	NA	NA	NA	NA	NA	NA	1.36499	5.41466	3.17987	3.89856	1.38889
EF191	fuscipes	6.61787	NA	NA	NA	NA	NA	NA	NA	0.2487	78.752	1.48	5.13787	3.19594	3.71679	1.38234
EF203	fuscipes	NA	NA	NA	NA	NA	NA	NA	NA	0.1815	74.095	1.42664	4.66797	2.97882	3.45818	NA
EF205	fuscipes	NA	NA	NA	NA	NA	NA	NA	NA	0.2653	73.696	1.45777	4.88474	2.97583	3.64726	NA
EF223	subrotundus	6.36946	575.866	44.5032	359.286	12.9399	1.60281	46.0845	68.4495	NA	NA	1.49117	4.87829	3.40732	3.961	1.23158
EF224	subrotundus	6.60118	NA	NA	NA	NA	NA	NA	NA	0.2846	72.255	1.32024	5.28095	3.40564	3.97571	1.3283
EF225	subrotundus	6.08145	591.84	46.7209	373.831	12.6676	1.58317	46.826	74.921	0.2587	74.339	1.50442	4.57702	3.20268	3.80938	1.20152
EF226	rottenbergii	6.1005	521.586	44.3827	330.155	11.752	1.57982	40.9361	61.4041	0.0559	71.5	1.33561	4.76489	2.91227	3.52554	1.35154
EF227	rottenbergii	5.65888	515.304	45.5746	355.288	11.3068	1.45038	31.1647	52.4127	NA	NA	1.27064	4.38823	2.88274	3.45882	1.26871
EF228	rottenbergii	6.15907	457.898	47.4079	325.353	9.65868	1.40739	37.8823	53.1813	NA	NA	1.4478	4.71127	3.12681	3.69924	1.27358
EF229	rottenbergii	6.00284	509.961	45.7215	321.61	11.1536	1.58565	43.3698	64.3318	0.0729	55.9	1.31245	4.69039	3.04713	3.49258	1.34296
EF230	rottenbergii	5.91118	455.385	48.5649	301.352	9.37684	1.51114	41.4379	60.3399	NA	NA	1.19172	4.71946	2.90333	3.5042	1.3468
EF231	rottenbergii	5.84838	480.741	53.0378	353.08	9.06414	1.36156	35.4895	56.1915	NA	NA	1.28079	4.56759	3.01486	3.6042	1.2673
EF232	rottenbergii	5.59322	NA	NA	NA	NA	NA	NA	NA	NA	NA	1.22598	4.36724	2.84761	3.43639	1.27088
EF233	rottenbergii	6.93783	NA	NA	NA	NA	NA	NA	NA	NA	NA	1.38835	5.54948	3.31458	4.01088	1.38361
EF234	rottenbergii	5.87887	NA	NA	NA	NA	NA	NA	NA	NA	NA	1.3025	4.57637	2.918	3.5167	1.30132
EF235	rottenbergii	6.06692	NA	NA	NA	NA	NA	NA	NA	NA	NA	1.3109	4.75603	2.77413	3.56427	1.33436
EF236	arcticus	5.31112	494.113	49.5393	332.234	9.97417	1.48724	45.3938	62.5878	NA	NA	1.30987	4.00125	2.88581	3.49981	1.14328
EF237	arcticus	6.01112	NA	NA	NA	NA	NA	NA	NA	NA	NA	1.38487	4.62625	3.066	3.63491	1.27273
EF238	arcticus	6.10146	NA	NA	NA	NA	NA	NA	NA	NA	NA	1.46341	4.63805	3.16304	3.91815	1.18373
EF245	fuscipes	6.78022	565.148	42.1665	372.42	13.4028	1.5175	45.0775	77.4765	NA	NA	1.40767	5.37254	3.31497	4.01225	1.33903
EF246	fuscipes	6.32144	NA	NA	NA	NA	NA	NA	NA	NA	NA	1.35288	4.96856	3.17279	3.85512	1.28882
EF247	subrotundus	6.52825	564.542	46.1049	340.275	12.2447	1.65908	52.1661	78.9731	NA	NA	1.4277	5.10056	3.24697	3.96986	1.28482
EF248	fuscipes	6.78842	NA	NA	NA	NA	NA	NA	NA	NA	NA	1.4128	5.37562	3.2685	4.01076	1.3403
EF249	subrotundus	6.55795	NA	NA	NA	NA	NA	NA	NA	NA	NA	1.5065	5.05145	3.45079	4.36651	1.15686
EF250	subrotundus	6.25263	507.362	42.7371	327.446	11.8717	1.54945	45.586	75.976	NA	NA	1.34745	4.90519	3.2746	3.80595	1.28882
EF251	subrotundus	6.37341	523.422	44.9566	325.284	11.6428	1.60912	48.144	68.09	NA	NA	1.46726	4.90615	3.27939	3.94326	1.24419
EF252	subrotundus	6.33806	527.446	46.6741	323.616	11.3006	1.62985	49.7626	77.9856	NA	NA	1.50918	4.82888	3.11585	3.86472	1.24948
EF256	fuscipes	6.24715	541.248	43.4537	347.54	12.4558	1.55737	NA	NA	NA	NA	1.37054	4.87661	3.12324	3.71499	1.31269
EF257	fuscipes	6.59878	554.12	43.2708	331.556	12.8058	1.67127	32.5104	49.8034	NA	NA	1.40709	5.19168	3.30807	3.92642	1.32224
EF258	fuscipes	6.20686	481.321	42.0125	291.775	11.4566	1.64963	39.846	57.635	NA	NA	1.33804	4.86881	3.21905	3.70196	1.3152
EF259	fuscipes	6.64412	534.525	44.2974	329.575	12.0667	1.62186	38.9063	56.5903	NA	NA	1.36823	5.27589	3.2807	3.8843	1.35826
EF260	fuscipes	6.29915	546.683	40.5714	330.176	13.4746	1.65573	41.0762	59.4142	NA	NA	1.4459	4.85325	3.20646	3.73098	1.3008
EF261	fuscipes	6.1001	494.667	39.7735	319.465	12.4371	1.54842	39.7793	49.5613	NA	NA	1.29617	4.80393	3.07576	3.71354	1.29363
EF262	rottenbergii	5.65599	463.614	49.3135	356.952	9.40135	1.29881	40.1136	52.2906	NA	NA	1.37303	4.28296	2.9714	3.38126	1.26667
EF263	rottenbergii	5.8552	479.806	49.16	339.217	9.76009	1.41445	41.5556	50.0076	NA	NA	1.28712	4.56808	2.91809	3.40799	1.3404
EF264	rottenbergii	5.6818	480.729	51.6844	326.781	9.30124	1.47111	40.529	57.015	NA	NA	1.35867	4.32313	2.90142	3.40442	1.26986
EF265	rottenbergii	5.17614	473.524	48.461	333.25	9.77124	1.42093	34.8496	50.0966	NA	NA	1.28843	3.88771	2.62168	3.03611	1.28049
EF266	rottenbergii	5.93734	450.339	54.3718	325.398	8.28259	1.38396	38.9937	55.8017	NA	NA	1.26879	4.66855	2.93308	3.45368	1.35176
EF267	rottenbergii	5.91678	457.808	49.7482	333.026	9.2025	1.37469	36.0416	45.5626	NA	NA	1.23149	4.68529	2.92661	3.42498	1.36797

## Sheet: variables
	Variable	Abbreviation	unit
	Body size	lbody	mm
	Length of parameres	lpara	μm
	Width of parameres, dorsal view	wparaDor	μm
	Length of penis	lpen	μm
	Robustness of parameres	robust
	Ratio between paramere length and penis length	LparaLpen
	Width of parameres, lateral view	wparaLat	μm
	Curvature of paramere tip	curvpara	μm
	Relative position of trichobothria	posTricho
	Shape of mesoventral process	mesoShape	degrees (°)
	Length of pronotum	lpron	mm
	Length of elytra	lely	mm
	Maximum width of pronotum	wpron	mm
	Maximum width of elytra	wely	mm
	Elytral Index	EI
